# Supplementary material for: Double decoupling effectiveness of water consumption and wastewater discharge in China’s textile industry based on water footprint theory
Source: PeerJ. 2019 May 24;7:e6937. doi: 10.7717/peerj.6937 (PMC6536152; doi:10.7717/peerj.6937)
Supplement: Supplemental Information 1 [file peerj-07-6937-s001.xls]

## Sheet: Sheet1
	Industrial Water Consumption in China's Textile Industry (Unit:Mt)
	MT	MTWA	MCF
2001	243550	19390	364234
2002	242234	18937	455226
2003	250592	9486	383926
2004	277068	26372	461600
2005	318514	13189	548142
2006	328092	20237	506974
2007	356473	21669	565091
2008	363079	24691	539255
2009	370829	24142.6	528888
2010	375533	20258.4	550510
2011	355264	29121.3	404963
2012	376730	23881.9	205471
2013	359065	24233.9	402123
2014	410020	28765	425945
2015	388962	28878	430989
