# Supplementary material for: Double decoupling effectiveness of water consumption and wastewater discharge in China’s textile industry based on water footprint theory
Source: PeerJ. 2019 May 24;7:e6937. doi: 10.7717/peerj.6937 (PMC6536152; doi:10.7717/peerj.6937)
Supplement: Supplemental Information 2 [file peerj-07-6937-s002.xls]

## Sheet: Sheet1
The total industrial output of China's textile industry(Unit:Million Yuan)
	MT	MTWA	MCF	TI
2001	21.4149	2.13422	7.25404	30.8032
2002	21.7858	2.5687	8.64999	33.0044
2003	24.4253	2.95962	8.14636	35.5313
2004	29.4734	3.27782	9.41426	42.1654
2005	36.5915	3.69548	11.5193	51.8063
2006	45.3843	6.54292	13.6805	65.6077
2007	50.2712	6.51842	21.1849	77.9745
2008	80.2117	7.00782	22.5148	109.734
2009	87.7886	8.04548	20.8977	116.732
2010	95.0085	7.20514	28.9893	131.203
2011	118.113	9.93104	36.4768	164.521
2012	114.174	10.9634	34.3023	159.44
2013	119.995	11.6656	35.5017	167.163
2014	116.591	13.033	38.794	168.418
2015	123.17	12.81	44.95	180.92
