# Supplementary material for: Double decoupling effectiveness of water consumption and wastewater discharge in China’s textile industry based on water footprint theory
Source: PeerJ. 2019 May 24;7:e6937. doi: 10.7717/peerj.6937 (PMC6536152; doi:10.7717/peerj.6937)
Supplement: Supplemental Information 4 [file peerj-07-6937-s004.xls]

## Sheet: Sheet1
Growth rate of water consumption
	MT	MTWA	MCF	TI
2002	-0.00540341	-0.0233626	0.249817	0.142262
2003	0.0345038	-0.499076	-0.156626	-0.101052
2004	0.105654	1.7801	0.202315	0.187943
2005	0.149588	-0.499886	0.187483	0.150064
2006	0.0300709	0.534385	-0.0751046	-0.0278935
2007	0.0865032	0.0707615	0.114635	0.102806
2008	0.0185316	0.139462	-0.0457201	-0.0171835
2009	0.0213463	-0.0222105	-0.0192243	-0.00341393
2010	0.0126832	-0.160886	0.0408816	0.0242904
2011	-0.0539735	0.437493	-0.264386	-0.165859
2012	0.0604221	-0.179916	-0.00350662	0.0187577
2013	-0.0468891	0.0147392	-0.00351896	-0.0232947
2014	0.14191	0.186974	0.0592413	0.100975
2015	-0.0513573	0.00392839	0.0118403	-0.0183886
