# Supplementary material for: Double decoupling effectiveness of water consumption and wastewater discharge in China’s textile industry based on water footprint theory
Source: PeerJ. 2019 May 24;7:e6937. doi: 10.7717/peerj.6937 (PMC6536152; doi:10.7717/peerj.6937)
Supplement: Supplemental Information 5 [file peerj-07-6937-s005.xls]

## Sheet: Sheet1
Growth Rate of Water Footprint
	MT	MTWA	MCF
2002	0.0395222	0.0486946	0.0854699
2003	-0.0218545	-0.312127	-0.133451
2004	0.169257	1.31726	0.127555
2005	0.0646945	-0.163866	0.181959
2006	0.0427803	0.0937495	-0.0469379
2007	0.0898656	0.0518801	0.0671314
2008	-0.0341583	0.0158254	-0.0303186
2009	0.00959274	0.0227295	0.0114326
2010	-0.0113701	-0.18858	0.0382487
2011	-0.0423717	0.420409	-0.177405
2012	0.0103099	-0.161987	-0.00593564
2013	-0.0625558	0.047359	0.0125128
2014	0.0590063	0.142955	0.0105357
2015	-0.0842654	0.0698141	0.0146466
