# Supplementary material for: Double decoupling effectiveness of water consumption and wastewater discharge in China’s textile industry based on water footprint theory
Source: PeerJ. 2019 May 24;7:e6937. doi: 10.7717/peerj.6937 (PMC6536152; doi:10.7717/peerj.6937)
Supplement: Supplemental Information 6 [file peerj-07-6937-s006.xls]

## Sheet: Sheet1
Economic Growth Rate
	MT	MTWA	MCF	TI
2002	0.0173153	0.20358	0.192438	0.0714615
2003	0.121161	0.152183	-0.058224	0.076561
2004	0.206672	0.107516	0.15564	0.186713
2005	0.241512	0.127419	0.223603	0.228644
2006	0.240296	0.770519	0.187614	0.266404
2007	0.107678	-0.00374467	0.548543	0.188495
2008	0.595578	0.0750795	0.0627774	0.40731
2009	0.0944617	0.148073	-0.071822	0.063768
2010	0.0822426	-0.104449	0.387201	0.12397
2011	0.243179	0.378326	0.258284	0.253938
2012	-0.0333446	0.10395	-0.0596126	-0.030881
2013	0.0509839	0.064053	0.0349651	0.0484362
2014	-0.0283702	0.117216	0.0927356	0.00750991
2015	0.0564089	-0.0175001	0.158555	0.0742182
